# Supplementary material for: Exploring the Microbial Community Structure in the Chicken House Environment by Metagenomic Analysis
Source: Animals (Basel). 2023 Dec 22;14(1):55. doi: 10.3390/ani14010055 (PMC10778276; doi:10.3390/ani14010055)
Supplement: Supplementary file 1 [file animals-14-00055-s001.zip]

Archive with 1 entries (1 files):
- animals-2741785-supplementary.pdf
